# Supplementary material for: New Glycotoxin Inhibitor from Sesuvium sesuvioides Mitigates Symptoms of Insulin Resistance and Diabetes by Suppressing AGE-RAGE Axis in Skeletal Muscle
Source: Molecules. 2024 Aug 1;29(15):3649. doi: 10.3390/molecules29153649 (PMC11314016; doi:10.3390/molecules29153649)
Supplement: Supplementary file 1 [file molecules-29-03649-s001.zip]

Archive with 1 entries (1 files):
- molecules-3103477-supplementary.pdf
